# Supplementary material for: SESN1 functions as a new tumor suppressor gene via Toll‐like receptor signaling pathway in neuroblastoma
Source: CNS Neurosci Ther. 2024 Mar 22;30(3):e14664. doi: 10.1111/cns.14664 (PMC10958400; doi:10.1111/cns.14664)
Supplement: Supplementary file 1 — Figures S1–S5 [file CNS-30-e14664-s001.zip]

Archive with 8 entries (8 files):
- cns14664-sup-0001-Supplementary information.docx
- Original blot images.pdf
- Re-revised Figure 6.tif
- Revised Supplementary Figure 3.tif
- Revised supplementary Figure 5.tif
- supplementary figure 1.tif
- supplementary figure 2.tif
- supplementary figure 4.tif
